# Supplementary material for: Juniper Berry Oil as a Functional Additive in Chitosan–Water Kefiran–Paramylon Porous Sponges: Structural, Physicochemical, and Protein Interaction Insights
Source: Int J Mol Sci. 2025 May 31;26(11):5314. doi: 10.3390/ijms26115314 (PMC12155383; doi:10.3390/ijms26115314)
Supplement: Supplementary file 1 [file ijms-26-05314-s001.zip]

Archive with 1 entries (1 files):
- ijms-3654052-supplementary.pdf
